# Supplementary material for: Vimentin Suppresses Inflammation and Tumorigenesis in the Mouse Intestine
Source: Front Cell Dev Biol. 2022 Mar 25;10:862237. doi: 10.3389/fcell.2022.862237 (PMC8993042; doi:10.3389/fcell.2022.862237)
Supplement: Supplementary file 1 [file Table2.XLSX]

## Sheet: Sheet1
Gene	Forward	Reverse
GAPDH	AGGTCGGTGTGAACGGATTTG	TGTAGACCATGTAGTTGAGGTCA
β-catenin	ATGGAGCCGGACAGAAAAGC	CTTGCCACTCAGGGAAGGA
Hes1	ACACCGGACAAACCAAAGAC	CGCCTCTTCTCCATGATAGG
Notch1	GATGGCCTCAATGGGTACAAG	TCGTTGTTGTTGATGTCACAGT
