# Supplementary material for: Vimentin Suppresses Inflammation and Tumorigenesis in the Mouse Intestine
Source: Front Cell Dev Biol. 2022 Mar 25;10:862237. doi: 10.3389/fcell.2022.862237 (PMC8993042; doi:10.3389/fcell.2022.862237)
Supplement: Supplementary file 2 [file Table1.XLSX]

## Sheet: Sheet1
					(PC=proximal colon,DC=distal colon)
Mouse	genotype	treatment	sacrificed	Colon lenth	necropsy
#4	WT	AOMx4	29.1.2013	10.8	No tumor
#11	WT	AOMx4	29.1.2013	9.6	No tumor
#12	WT	AOMx4	29.1.2013	9.7	No tumor
#5	vim KO	AOMx4	29.1.2013	9.6	No tumor
#6	vim KO	AOMx4	29.1.2013	9.9	No tumor
#23	WT	AOM+DSS	7.2.2013	8.2	No tumor
#24	WT	AOM+DSS	7.2.2013	8.1	No tumor
#26	WT	AOM+DSS	7.2.2013	8	No tumor
#31	vim KO	AOM+DSS	7.2.2013	7.8	big spleen and mesenteric lymph nodes, no obvious tumor in colon
#32	vim KO	AOM+DSS	7.2.2013	8	1 big tumor (2cm) in DC4, 4 tumors in DC3; big spleen and mesenteric lymph nodes
#43	WT	no treatment	7.2.2013	8.1	No tumor
#45	WT	no treatment	7.2.2013	8.3	No tumor
#42	vim KO	no treatment	7.2.2013	8.5	No tumor
#44	vim KO	no treatment	7.2.2013	8.4	No tumor
#27	WT	AOM+DSS	5.4.2013	8.5	1 small tumor
#28	WT	AOM+DSS	5.4.2013	8.3	1 small tumor
#29	vim KO	AOM+DSS	5.4.2013	8	2 big tumor (3cm) in DC4, 4 tumors in DC3; big spleen and mesenteric lymph nodes
#30	vim KO	AOM+DSS	5.4.2013	7.8	1 big tumor (1.5cm) in DC4, 3 tumors in DC3
#13	WT	3x 2.5%DSS	19.10.2012	8	No tumor
#14	WT	3x 2.5%DSS	19.10.2012	8.4	No tumor
#7	vim KO	3x 2.5%DSS	19.10.2012	9.1	No tumor
#8	vim KO	3x 2.5%DSS	19.10.2012	8.4	No tumor
